# Supplementary material for: Acute physiological, biomechanical, and perceptual responses of runners wearing downward-curved carbon fiber insoles
Source: Front Sports Act Living. 2024 Apr 5;6:1340154. doi: 10.3389/fspor.2024.1340154 (PMC11026664; doi:10.3389/fspor.2024.1340154)
Supplement: Supplementary file 2 [file Table1.xlsx]

## Sheet: Tabelle1
		Table title of additinal file: complete dataset with all measured parameters of all runners													Incremental treadmill test - trial with wearing carbon fiber insoles																								Incremental treadmill test - trial with wearing control insoles
									Level of Training								Pre start		10 km/h			12 km/h			14 km/h			16 km/h			1 min post		3 min post		Reached voluntary exertion						pre start			10 km/h			12 km/h
Participant Nr.	Age (Years)	Body weight (kg)	Height (cm)	Shoe size (US/EUR)	Inseam length (cm)	Calf width rigth leg (cm)	Calf width left leg (cm)	Foot strike pattern	Accumulated years of running training (years)	Training sessions per week (n)	Hours running training per week (h)	Volume of running per week (km)	Recent 5-km time [min]	Do I expect a performance increase when running with downward-curved carbon fiber insoles?	Ambient temperature (° Celsius)	Relative humidity (%)	Heart rate (beats per min)	Blood lactate concentration (mmol/L)	Heart rate (beats per min)	Blood lactate concentration (mmol/L)	Rates of perceived exertion (6-20)	Heart rate (beats per min)	Blood lactate concentration (mmol/L)	Rates of perceived exertion (6-20)	Heart rate (beats per min)	Blood lactate concentration (mmol/L)	Rates of perceived exertion (6-20)	Heart rate (beats per min)	Blood lactate concentration (mmol/L)	Rates of perceived exertion (6-20)	Heart rate (beats per min)	Blood lactate concentration (mmol/L)	Heart rate (beats per min)	Blood lactate concentration (mmol/L)	minute of the step (min)	maximum running velocity (km/h)	Shoe comfort (0-10)	Shoe performance (0-10)	Ambient temperature (° Celsius)	Relative humidity (%)	Heart rate (beats per min)	Blood lactate concentration (mmol/L)	Rates of perceived exertion (6-20)	Heart rate (beats per min)	Blood lactate concentration (mmol/L)	Rates of perceived exertion (6-20)	Heart rate (beats per min)	Blood lactate concentration (mmol/L)	Rates of perceived exertion (6-20)
1	20	79.1	184.1	46	86	37.2	37.1	Midfoodstriker	10	5	3	25	20	yes	21.1	44	95	1.9	134	2.5	9	145	2.1	12	162	3.2	14	174	5.5	17	165	16.8	138	13.3	05:00:00	20	1.8	6.7	20.5	37	91	2.3	6	136	2.5	8	159	3.1	12
2	24	83.3	185.6	45	85	38	39	Heelstriker	18	3-4	3-4	30	20	yes	20.8	39	95	2.1	149	2.4	8	163	2.5	13	171	3.8	15	179	6.5	17	160	8.8	138	8.3	05:00:00	18	1.2	2.6	20.9	37	92	1.8	6	136	2.1	8	149	3.2	12
3	30	69.6	180.5	46,5	84	36.5	36	Midfoodstriker	4	4	4.5	60	17:45:00	yes	19.8	48	78		124		8	146		12	163		15	174		17	136		122		00:57:00	20	5.7	7.4	20.5	41	74	1.7		133	3.4	8	145	1.9	12
4	22	80.5	190	46	91	37.3	37.5	Heelstriker	8	3	2.5	20	19:50:00	yes	18.8	45	78	1.8		3.1	6	154	4.6	12	163	4.1	15	177	7.7	18		22.7		9.6	03:18:00	18	2.2	8.1	21	39	68	1.9	6	130	2	9	150	2.1	13
5	26	76.3	192	46,5	86	37	38	Midfoodstriker	4	4	3-4	30-50	17:45:00	yes	18.4	43	85	1.2	145	2	9	153	1.7	12	173	2.6	14	182	5	16		10.9		9.2	01:30:00	20	4.1	5	20.1	41	83	1.5	6	130	2.1	8	150	1.5	12
6	26	72.5	185	46,5	87	38	38	Heelstriker	11	4	5	50-60	17:57:00	no	19.2	55	74	2	129	2.5	8	147	1.6	11	161	2	15	172	5	18	144	9.6	131	9.5	05:00:00	18	3	5.9	19.4	45	75	1.8		132	2.4	7	151	2.9	10
7	34	64.2	169.1	42	78	33.5	33.5	Heelstriker	15	3-4	3-4	40-50	16:32:00	no	20.8	38	87	1.7	130	2.2	7	148	2.3	10	165	2.9	13	181	4.7	17	160	11.2	136	10.3	01:30:00	20	7.6	9	21.2	38	65	1.8	6	110	3.5	7	135	4.3	9
8	30	77.1	181.5	45	86	39	38.2	Midfoodstriker	1.5	3-4	3-4	30-40	19:12:00	no	17.5	48	72		128		7	132		9	162		12	175		16	134		114		01:07:00	18	0.8	5.5	21	38	96	2		127	2.2	9	144	2.5	10
9	34	76.6	178.5	45	86	39	39	Heelstriker	14	2-3	4	30	19:12:00	yes	21.2	38	71	1.5	133	2	10	150	1.8	12	159	2.3	15	170	4	17	136	5.7	109	5.8	02:25:00	18	3.8	6.4	18.7	54		1.1	9	135	2.2	11	148	2	12
10	21	83.3	187	45,5	91	39.1	39.1	Midfoodstriker	8	1-2	1.5	10-15	18:07:00	yes	18.8	46			142		7	155		11	169		14	180		17					01:28:00	20	2.8	7.2			94	2.6	6	136	1.7	8	155	2.1	10
[truncated: 62 more columns]
